# Supplementary material for: ﻿Two novel species and three new records of Torulaceae from Yunnan Province, China
Source: MycoKeys. 2023 Aug 7;99:1–24. doi: 10.3897/mycokeys.99.106699 (PMC10425956; doi:10.3897/mycokeys.99.106699)
Supplement: XML Treatment for Neopodoconis yunnanensis [file mycokeys.99.106699-treatment1.xml]

<!DOCTYPE tp:taxon-treatment
  PUBLIC "-//TaxonX//DTD Taxonomic Treatment Publishing DTD v0 20100105//EN" "tax-treatment-NSO.dtd">
<tp:taxon-treatment xmlns:tp="http://www.plazi.org/taxpub"><tp:treatment-meta><kwd-group><label>Taxon classification</label><kwd>
                <named-content content-type="kingdom">Fungi</named-content>
              </kwd><kwd>
                <named-content content-type="order">Pleosporales</named-content>
              </kwd><kwd>
                <named-content content-type="family">Torulaceae</named-content>
              </kwd></kwd-group><mixed-citation publication-type="journal"><person-group><name><surname>Wang</surname><given-names>Wen-Peng</given-names></name><name><surname>Shen</surname><given-names>Hong-Wei</given-names></name><name><surname>Bao</surname><given-names>Dan-Feng</given-names></name><name><surname>Lu</surname><given-names>Yong-Zhong</given-names></name><name><surname>Yang</surname><given-names>Qiu-Xia</given-names></name><name><surname>Su</surname><given-names>Xi-Jun</given-names></name><name><surname>Luo</surname><given-names>Zong-Long</given-names></name></person-group><article-title>﻿Two novel species and three new records of <tp:taxon-name><tp:taxon-name-part taxon-name-part-type="family">Torulaceae</tp:taxon-name-part></tp:taxon-name> from Yunnan Province, China</article-title><source>MycoKeys</source><day>07</day><month>08</month><year>2023</year><volume>99</volume><fpage>1</fpage><lpage>24</lpage><pub-id pub-id-type="doi">10.3897/mycokeys.99.106699</pub-id></mixed-citation></tp:treatment-meta><tp:nomenclature><label>﻿</label><tp:taxon-name>
              <object-id xmlns:xlink="http://www.w3.org/1999/xlink" content-type="arpha" xlink:type="simple">044138B5-8EA3-548B-9CFA-F21D2CDE576D</object-id>
              <tp:taxon-name-part taxon-name-part-type="genus" reg="Neopodoconis">Neopodoconis</tp:taxon-name-part>
              <tp:taxon-name-part taxon-name-part-type="species" reg="yunnanensis">yunnanensis</tp:taxon-name-part>
              <object-id xmlns:xlink="http://www.w3.org/1999/xlink" content-type="mycobank" xlink:type="simple">848412</object-id>
            </tp:taxon-name><tp:taxon-authority>W.P. Wang, H.W. Shen &amp; Z.L. Luo</tp:taxon-authority><tp:taxon-status xmlns:xlink="http://www.w3.org/1999/xlink" xlink:type="simple">sp. nov.</tp:taxon-status><xref ref-type="fig" rid="F2">Fig. 2</xref></tp:nomenclature><tp:treatment-sec sec-type="etymology" id="SECID0E6MDI"><title>Etymology.</title><p>Referring to the collection location, Yunnan Province of China.</p></tp:treatment-sec><tp:treatment-sec sec-type="Holotype" id="SECID0EENDI"><title>Holotype.</title><p><abbrev xmlns:xlink="http://www.w3.org/1999/xlink" xlink:title="Herbarium of Cryptogams Kunming Institute of Botany, Academia Sinica" id="ABBRID0EKNDI" xlink:type="simple">KUN-HKAS</abbrev> 121702.</p></tp:treatment-sec><tp:treatment-sec sec-type="description" id="SECID0EONDI"><title>Description.</title><p><bold><italic>Saprobic</italic></bold> on submerged decaying wood. <bold>Sexual morph</bold> Undetermined. <bold>Asexual morph: <italic>Colonies</italic></bold> grow on the surface of the substrate, black, hairy, and distinct branches can be seen. <bold><italic>Mycelium</italic></bold> immersed in the substrate, composed of pale brown, septate, unbranched hyphae. <bold><italic>Conidiophores</italic></bold> 174–648 × 8.2–17.5 μm (<italic>x̄</italic> = 311 × 12 μm, n = 30), macronematous, mononematous, concentrated, erect, dark brown to black, smooth-walled, septate, unbranched, straight or slightly flexuous, pale pigment at apex. <bold><italic>Conidiogenous cells</italic></bold> 18–34 × 9–14 μm (<italic>x̄</italic> = 27 × 12 μm, n = 30), monoblastic or polyblastic, integrated, terminal, cylindrical, smooth, dark brown to black. <bold><italic>Conidia</italic></bold> 100–155 × 23–38 μm (<italic>x̄</italic> = 128 × 28 μm, n = 20), solitary, smooth, dry, pyriform to fusiform, dark brown to black, light brown at the apex, granular inclusions, rostrate, guttulate, 5–7-septate, dark bands at the septa, slightly cicatrized at narrow, black truncate scar at base and pale pigment cell above the scar, wide in the middle.</p><fig id="F2" position="float" orientation="portrait"><object-id xmlns:xlink="http://www.w3.org/1999/xlink" content-type="doi" xlink:type="simple">10.3897/mycokeys.99.106699.figure2</object-id><object-id xmlns:xlink="http://www.w3.org/1999/xlink" content-type="arpha" xlink:type="simple">C29614F8-1781-5EE9-A1C6-B8E30D49A4C4</object-id><label>Figure 2.</label><caption><p><italic><tp:taxon-name><tp:taxon-name-part taxon-name-part-type="genus" reg="Neopodoconis">Neopodoconis</tp:taxon-name-part><tp:taxon-name-part taxon-name-part-type="species" reg="yunnanensis">yunnanensis</tp:taxon-name-part></tp:taxon-name></italic> (<abbrev xmlns:xlink="http://www.w3.org/1999/xlink" xlink:title="Herbarium of Cryptogams Kunming Institute of Botany, Academia Sinica" id="ABBRID0EEPDI" xlink:type="simple">KUN-HKAS</abbrev> 121702, <bold>holotype</bold>) <bold>A, B</bold> fungal structures on the substratum <bold>C</bold> conidiophore with conidia on the stroma <bold>D</bold> conidiophore with conidia <bold>E–G</bold> conidiogenous cells <bold>H–M</bold> conidia <bold>N</bold> germinating conidium. Scale bars: 150 μm (<bold>C, D</bold>), 20 μm (<bold>E–G</bold>), 50 μm (<bold>H–N</bold>).</p></caption><graphic xmlns:xlink="http://www.w3.org/1999/xlink" xlink:href="mycokeys-99-001-g002.jpg" position="float" orientation="portrait" xlink:type="simple" id="oo_889158.jpg"><uri content-type="original_file" xlink:type="simple">https://binary.pensoft.net/fig/889158</uri></graphic></fig></tp:treatment-sec><tp:treatment-sec sec-type="material" id="SECID0EBQDI"><title>Material examined.</title><p>China, Yunnan Province, Dali City, Cangshan Mountain, Mocanxi Stream (<named-content xmlns:xlink="http://www.w3.org/1999/xlink" content-type="dwc:verbatimCoordinates" xlink:type="simple"><named-content content-type="geo-json" specific-use="{&#34;type&#34;:&#34;Point&#34;,&#34;coordinates&#34;:[100.272314,26.089708]}" id="NCID0EKQDI" xlink:type="simple">25°64′82.95″N, 100°15′80.33″E</named-content></named-content>), on submerged decaying wood, 11 April 2020, Zheng-Quan Zhang, S2690 (<abbrev xmlns:xlink="http://www.w3.org/1999/xlink" xlink:title="Herbarium of Cryptogams Kunming Institute of Botany, Academia Sinica" id="ABBRID0EPQDI" xlink:type="simple">KUN-HKAS</abbrev> 121702, <bold>holotype</bold>), ex-type culture (<abbrev xmlns:xlink="http://www.w3.org/1999/xlink" xlink:title="Kunming Institute of Botany Culture Collection Center" id="ABBRID0EVQDI" xlink:type="simple">KUNCC</abbrev> 22–10737).</p></tp:treatment-sec><tp:treatment-sec sec-type="notes" id="SECID0EZQDI"><title>Notes.</title><p><italic><tp:taxon-name><tp:taxon-name-part taxon-name-part-type="genus" reg="Neopodoconis">Neopodoconis</tp:taxon-name-part><tp:taxon-name-part taxon-name-part-type="species" reg="yunnanensis">yunnanensis</tp:taxon-name-part></tp:taxon-name></italic> fits well with the generic concept of <italic><tp:taxon-name><tp:taxon-name-part taxon-name-part-type="genus" reg="Neopodoconis">Neopodoconis</tp:taxon-name-part></tp:taxon-name></italic> in having erect, septate conidiophores, terminal, cylindrical conidiogenous cells, and rostrate, septate conidia with a subhyaline base. Phylogenetic analyses showed that <italic><tp:taxon-name><tp:taxon-name-part taxon-name-part-type="genus" reg="Neopodoconis">Neopodoconis</tp:taxon-name-part><tp:taxon-name-part taxon-name-part-type="species" reg="yunnanensis">yunnanensis</tp:taxon-name-part></tp:taxon-name></italic> constitutes a strongly supported (100% <abbrev xmlns:xlink="http://www.w3.org/1999/xlink" xlink:title="Maximum likelihood" id="ABBRID0E3RDI" xlink:type="simple">ML</abbrev>/1.00 <abbrev xmlns:xlink="http://www.w3.org/1999/xlink" xlink:title="posterior probabilities" id="ABBRID0EASDI" xlink:type="simple">PP</abbrev>) independent lineage that is basal to four <italic><tp:taxon-name><tp:taxon-name-part taxon-name-part-type="genus" reg="Neopodoconis">Neopodoconis</tp:taxon-name-part></tp:taxon-name></italic> species <italic>viz. <tp:taxon-name><tp:taxon-name-part taxon-name-part-type="genus" reg="Neopodoconis">N.</tp:taxon-name-part><tp:taxon-name-part taxon-name-part-type="species" reg="aquaticum">aquaticum</tp:taxon-name-part></tp:taxon-name></italic>, <italic><tp:taxon-name><tp:taxon-name-part taxon-name-part-type="genus" reg="Neopodoconis">N.</tp:taxon-name-part><tp:taxon-name-part taxon-name-part-type="species" reg="cangshanense">cangshanense</tp:taxon-name-part></tp:taxon-name></italic>, <italic><tp:taxon-name><tp:taxon-name-part taxon-name-part-type="genus" reg="Neopodoconis">N.</tp:taxon-name-part><tp:taxon-name-part taxon-name-part-type="species" reg="saprophyticus">saprophyticus</tp:taxon-name-part></tp:taxon-name></italic> and <italic><tp:taxon-name><tp:taxon-name-part taxon-name-part-type="genus" reg="Neopodoconis">N.</tp:taxon-name-part><tp:taxon-name-part taxon-name-part-type="species" reg="pandanicola">pandanicola</tp:taxon-name-part></tp:taxon-name></italic>. <italic><tp:taxon-name><tp:taxon-name-part taxon-name-part-type="genus" reg="Neopodoconis">Neopodoconis</tp:taxon-name-part><tp:taxon-name-part taxon-name-part-type="species" reg="yunnanensis">yunnanensis</tp:taxon-name-part></tp:taxon-name></italic> (<abbrev xmlns:xlink="http://www.w3.org/1999/xlink" xlink:title="Herbarium of Cryptogams Kunming Institute of Botany, Academia Sinica" id="ABBRID0EDUDI" xlink:type="simple">KUN-HKAS</abbrev> 121702) differs from <italic><tp:taxon-name><tp:taxon-name-part taxon-name-part-type="genus" reg="Neopodoconis">N.</tp:taxon-name-part><tp:taxon-name-part taxon-name-part-type="species" reg="aquaticum">aquaticum</tp:taxon-name-part></tp:taxon-name></italic> in having shorter but broader conidia (100–155 × 23–38 vs. 134–180 × 22–26 μm). Additionally, it has smooth conidiophores, lacks constriction at septum, larger conidia compared to <italic><tp:taxon-name><tp:taxon-name-part taxon-name-part-type="genus" reg="Neopodoconis">N.</tp:taxon-name-part><tp:taxon-name-part taxon-name-part-type="species" reg="pandanicola">pandanicola</tp:taxon-name-part></tp:taxon-name></italic> (100–155 × 23–38 μm vs. 55–110 × 18–26 μm), different from <italic><tp:taxon-name><tp:taxon-name-part taxon-name-part-type="genus" reg="Neopodoconis">N.</tp:taxon-name-part><tp:taxon-name-part taxon-name-part-type="species" reg="cangshanense">cangshanense</tp:taxon-name-part></tp:taxon-name></italic> in terms of larger size (100–155 × 23–38 vs. 94–109 × 11–24 μm), and lacks hyaline sheath in the apex of conidia. We, therefore, describe the newly obtained taxon as a new species based on both morphology and multigene phylogeny (<xref ref-type="bibr" rid="B51">Su et al. 2018</xref>; <xref ref-type="bibr" rid="B53">Tibpromma et al. 2018</xref>; <xref ref-type="bibr" rid="B44">Shen et al. 2021</xref>).</p></tp:treatment-sec><ref-list><ref id="B51"><mixed-citation xmlns:xlink="http://www.w3.org/1999/xlink" xlink:type="simple"><person-group><name name-style="western"><surname>Su</surname><given-names>XJ</given-names></name><name name-style="western"><surname>Luo</surname><given-names>ZL</given-names></name><name name-style="western"><surname>Jeewon</surname><given-names>R</given-names></name><name name-style="western"><surname>Bhat</surname><given-names>DJ</given-names></name><name name-style="western"><surname>Bao</surname><given-names>DF</given-names></name><name name-style="western"><surname>Li</surname><given-names>WL</given-names></name><name name-style="western"><surname>Hao</surname><given-names>YE</given-names></name><name name-style="western"><surname>Su</surname><given-names>HY</given-names></name><name name-style="western"><surname>Hyde</surname><given-names>KD</given-names></name></person-group> (<year>2018</year>) <article-title>Morphology and multigene phylogeny reveal new genus and species of <tp:taxon-name><tp:taxon-name-part taxon-name-part-type="family">Torulaceae</tp:taxon-name-part></tp:taxon-name> from freshwater habitats in northwestern Yunnan, China.</article-title><source>Mycological Progress</source><volume>17</volume>(<issue>5</issue>): <fpage>531</fpage>–<lpage>545</lpage>. <ext-link xlink:href="10.1007/s11557-018-1388-3" ext-link-type="doi" xlink:type="simple">https://doi.org/10.1007/s11557-018-1388-3</ext-link></mixed-citation></ref><ref id="B53"><mixed-citation xmlns:xlink="http://www.w3.org/1999/xlink" xlink:type="simple"><person-group><name name-style="western"><surname>Tibpromma</surname><given-names>S</given-names></name><name name-style="western"><surname>Hyde</surname><given-names>KD</given-names></name><name name-style="western"><surname>McKenzie</surname><given-names>EHC</given-names></name><name name-style="western"><surname>Bhat</surname><given-names>DJ</given-names></name><name name-style="western"><surname>Phillips</surname><given-names>AJL</given-names></name><name name-style="western"><surname>Wanasinghe</surname><given-names>DN</given-names></name><name name-style="western"><surname>Samarakoon</surname><given-names>MC</given-names></name><name name-style="western"><surname>Jayawardena</surname><given-names>RS</given-names></name><name name-style="western"><surname>Dissanayake</surname><given-names>AJ</given-names></name><name name-style="western"><surname>Tennakoon</surname><given-names>DS</given-names></name><name name-style="western"><surname>Doilom</surname><given-names>M</given-names></name><name name-style="western"><surname>Phookamsak</surname><given-names>R</given-names></name><name name-style="western"><surname>Tang</surname><given-names>AMC</given-names></name><name name-style="western"><surname>Xu</surname><given-names>J</given-names></name><name name-style="western"><surname>Mortimer</surname><given-names>PE</given-names></name><name name-style="western"><surname>Promputtha</surname><given-names>I</given-names></name><name name-style="western"><surname>Maharachchikumbura</surname><given-names>SSN</given-names></name><name name-style="western"><surname>Khan</surname><given-names>S</given-names></name><name name-style="western"><surname>Karunarathna</surname><given-names>SC</given-names></name></person-group> (<year>2018</year>) <article-title>Fungal diversity notes 840–928: Micro-fungi associated with <tp:taxon-name><tp:taxon-name-part taxon-name-part-type="family">Pandanaceae</tp:taxon-name-part></tp:taxon-name>.</article-title><source>Fungal Diversity</source><volume>93</volume>(<issue>1</issue>): <fpage>1</fpage>–<lpage>160</lpage>. <ext-link xlink:href="10.1007/s13225-018-0408-6" ext-link-type="doi" xlink:type="simple">https://doi.org/10.1007/s13225-018-0408-6</ext-link></mixed-citation></ref><ref id="B44"><mixed-citation xmlns:xlink="http://www.w3.org/1999/xlink" xlink:type="simple"><person-group><name name-style="western"><surname>Shen</surname><given-names>HW</given-names></name><name name-style="western"><surname>Bao</surname><given-names>DF</given-names></name><name name-style="western"><surname>Su</surname><given-names>HY</given-names></name><name name-style="western"><surname>Boonmee</surname><given-names>S</given-names></name><name name-style="western"><surname>Luo</surname><given-names>ZL</given-names></name></person-group> (<year>2021</year>) <article-title><italic><tp:taxon-name><tp:taxon-name-part taxon-name-part-type="genus">Rostriconidium</tp:taxon-name-part><tp:taxon-name-part taxon-name-part-type="species">cangshanense</tp:taxon-name-part></tp:taxon-name></italic> sp. nov. and a new record <italic><tp:taxon-name><tp:taxon-name-part taxon-name-part-type="genus">R.</tp:taxon-name-part><tp:taxon-name-part taxon-name-part-type="species">pandanicola</tp:taxon-name-part></tp:taxon-name></italic> (<tp:taxon-name><tp:taxon-name-part taxon-name-part-type="family">Torulaceae</tp:taxon-name-part></tp:taxon-name>) in Yunnan Province, China.</article-title><source>Junwu Xuebao</source><volume>40</volume>: <fpage>1</fpage>–<lpage>16</lpage>.</mixed-citation></ref></ref-list></tp:taxon-treatment>
