# Supplementary material for: ﻿Two novel species and three new records of Torulaceae from Yunnan Province, China
Source: MycoKeys. 2023 Aug 7;99:1–24. doi: 10.3897/mycokeys.99.106699 (PMC10425956; doi:10.3897/mycokeys.99.106699)
Supplement: XML Treatment for Torula canangae [file mycokeys.99.106699-treatment2.xml]

<!DOCTYPE tp:taxon-treatment
  PUBLIC "-//TaxonX//DTD Taxonomic Treatment Publishing DTD v0 20100105//EN" "tax-treatment-NSO.dtd">
<tp:taxon-treatment xmlns:tp="http://www.plazi.org/taxpub"><tp:treatment-meta><kwd-group><label>Taxon classification</label><kwd>
                <named-content content-type="kingdom">Fungi</named-content>
              </kwd><kwd>
                <named-content content-type="order">Pleosporales</named-content>
              </kwd><kwd>
                <named-content content-type="family">Torulaceae</named-content>
              </kwd></kwd-group><mixed-citation publication-type="journal"><person-group><name><surname>Wang</surname><given-names>Wen-Peng</given-names></name><name><surname>Shen</surname><given-names>Hong-Wei</given-names></name><name><surname>Bao</surname><given-names>Dan-Feng</given-names></name><name><surname>Lu</surname><given-names>Yong-Zhong</given-names></name><name><surname>Yang</surname><given-names>Qiu-Xia</given-names></name><name><surname>Su</surname><given-names>Xi-Jun</given-names></name><name><surname>Luo</surname><given-names>Zong-Long</given-names></name></person-group><article-title>﻿Two novel species and three new records of <tp:taxon-name><tp:taxon-name-part taxon-name-part-type="family">Torulaceae</tp:taxon-name-part></tp:taxon-name> from Yunnan Province, China</article-title><source>MycoKeys</source><day>07</day><month>08</month><year>2023</year><volume>99</volume><fpage>1</fpage><lpage>24</lpage><pub-id pub-id-type="doi">10.3897/mycokeys.99.106699</pub-id></mixed-citation></tp:treatment-meta><tp:nomenclature><label>﻿</label><tp:taxon-name>
              <object-id xmlns:xlink="http://www.w3.org/1999/xlink" content-type="arpha" xlink:type="simple">42DC21E1-92DD-5B09-8962-E6D55BF705F4</object-id>
              <tp:taxon-name-part taxon-name-part-type="genus" reg="Torula">Torula</tp:taxon-name-part>
              <tp:taxon-name-part taxon-name-part-type="species" reg="canangae">canangae</tp:taxon-name-part>
              <object-id xmlns:xlink="http://www.w3.org/1999/xlink" content-type="mycobank" xlink:type="simple">559523</object-id>
            </tp:taxon-name><tp:taxon-authority>N.I. de Silva,S, Lumyong &amp; K.D. Hyde. Mycosphere 13(1): 955–1076 (2022)</tp:taxon-authority><xref ref-type="fig" rid="F3">Fig. 3</xref></tp:nomenclature><tp:treatment-sec sec-type="description" id="SECID0EBXDI"><title>Description.</title><p><bold><italic>Saprobic</italic></bold> on submerged decaying wood. <bold>Sexual morph</bold>: Undetermined. <bold>Asexual morph: <italic>Colonies</italic></bold> effuse on the natural substrate, neat, hairy, brown. <bold><italic>Mycelium</italic></bold> immersed to superficial, hyaline, septate, branched hyphae. <bold><italic>Conidiophores</italic></bold> indistinct. <bold><italic>Conidiogenous cells</italic></bold> 6–10(–13) × 5–7 (–13) μm (<italic>x̄</italic> = 8 × 7 μm, n = 15), holoblastic, mono-to polyblastic, integrated, terminal, doliiform to spherical, brown to dark brown. <bold><italic>Conidia</italic></bold> (28–) 78–113 (–142) × 6–9 μm (<italic>x̄</italic> = 82 × 7 μm, n = 20), acrogenous, dry, brown to dark brown, subhyaline at terminal cell, constricted at septa, verrucose, easily separating, 5–29-septate, cell size is uniform, chiefly subcylindrical.</p><fig id="F3" position="float" orientation="portrait"><object-id xmlns:xlink="http://www.w3.org/1999/xlink" content-type="doi" xlink:type="simple">10.3897/mycokeys.99.106699.figure3</object-id><object-id xmlns:xlink="http://www.w3.org/1999/xlink" content-type="arpha" xlink:type="simple">ED0E5421-A58A-592C-B92B-38524837105A</object-id><label>Figure 3.</label><caption><p><italic><tp:taxon-name><tp:taxon-name-part taxon-name-part-type="genus" reg="Torula">Torula</tp:taxon-name-part><tp:taxon-name-part taxon-name-part-type="species" reg="canangae">canangae</tp:taxon-name-part></tp:taxon-name></italic> (<abbrev xmlns:xlink="http://www.w3.org/1999/xlink" xlink:title="Kunming Institute of Botany Culture Collection Center" id="ABBRID0EVYDI" xlink:type="simple">KUNCC</abbrev> 22-12432) <bold>A</bold> fungal structure on the substratum <bold>B–D</bold> conidiogenous cells <bold>E</bold> conidiogenous cells with conidia <bold>F–K</bold> conidia <bold>L</bold> germinating conidium <bold>M, N</bold> colonies on <abbrev xmlns:xlink="http://www.w3.org/1999/xlink" xlink:title="potato dextrose agar" id="ABBRID0EFZDI" xlink:type="simple">PDA</abbrev> from surface and reverse. Scale bars: 10 μm (<bold>B–D</bold>), 15 μm (<bold>E</bold>), 30 μm (<bold>F–H</bold>), 50 μm (<bold>I–K</bold>), 100 μm (<bold>L</bold>).</p></caption><graphic xmlns:xlink="http://www.w3.org/1999/xlink" xlink:href="mycokeys-99-001-g003.jpg" position="float" orientation="portrait" xlink:type="simple" id="oo_889159.jpg"><uri content-type="original_file" xlink:type="simple">https://binary.pensoft.net/fig/889159</uri></graphic></fig></tp:treatment-sec><tp:treatment-sec sec-type="description" id="SECID0EYZDI"><title>Culture characters.</title><p>Conidia germinating on <abbrev xmlns:xlink="http://www.w3.org/1999/xlink" xlink:title="potato dextrose agar" id="ABBRID0E5ZDI" xlink:type="simple">PDA</abbrev> within 12 h, and germ tubes produced at the side. Mycelium superficial, branched, septate, hyaline, smooth. After two weeks of incubation at room temperature, colony appears distinctly rounded, the central hyphae are longer, white, velvety, and the edges are white to brown and the hyphae are shorter.</p></tp:treatment-sec><tp:treatment-sec sec-type="material" id="SECID0EC1DI"><title>Material examined.</title><p>China, Yunnan Province, Wenshan, Bamei Town (<named-content xmlns:xlink="http://www.w3.org/1999/xlink" content-type="dwc:verbatimCoordinates" xlink:type="simple"><named-content content-type="geo-json" specific-use="{&#34;type&#34;:&#34;Point&#34;,&#34;coordinates&#34;:[105.073431,24.543469]}" id="NCID0EL1DI" xlink:type="simple">24°31′96.49″N, 105°03′84.35″E</named-content></named-content>), on submerged decaying wood, 7 February 2022, Wen-Peng Wang S3492 (<abbrev xmlns:xlink="http://www.w3.org/1999/xlink" xlink:title="Herbarium of Cryptogams Kunming Institute of Botany, Academia Sinica" id="ABBRID0EQ1DI" xlink:type="simple">KUN-HKAS</abbrev> 124619), living culture, <abbrev xmlns:xlink="http://www.w3.org/1999/xlink" xlink:title="Kunming Institute of Botany Culture Collection Center" id="ABBRID0EU1DI" xlink:type="simple">KUNCC</abbrev> 22–12432 = <named-content xmlns:xlink="http://www.w3.org/1999/xlink" content-type="dwc:institutional_code" xlink:title="China General Microbiological Culture Collection Center" xlink:href="http://grbio.org/institution/china-general-microbiological-culture-collection-center-chinese-academy-sciences" xlink:type="simple">CGMCC</named-content> 3.24258.</p></tp:treatment-sec><tp:treatment-sec sec-type="notes" id="SECID0E31DI"><title>Notes.</title><p><xref ref-type="bibr" rid="B45">Silva et al. (2022)</xref> first introduced <italic><tp:taxon-name><tp:taxon-name-part taxon-name-part-type="genus" reg="Torula">Torula</tp:taxon-name-part><tp:taxon-name-part taxon-name-part-type="species" reg="canangae">canangae</tp:taxon-name-part></tp:taxon-name></italic>, which was collected from terrestrial habitats on dead twigs of <italic><tp:taxon-name><tp:taxon-name-part taxon-name-part-type="genus" reg="Cananga">Cananga</tp:taxon-name-part><tp:taxon-name-part taxon-name-part-type="species" reg="odorata">odorata</tp:taxon-name-part></tp:taxon-name></italic> in Thailand. In this study, phylogenetic analyses showed that our collection clustered with the ex-type strain of <italic><tp:taxon-name><tp:taxon-name-part taxon-name-part-type="genus" reg="Torula">T.</tp:taxon-name-part><tp:taxon-name-part taxon-name-part-type="species" reg="canangae">canangae</tp:taxon-name-part></tp:taxon-name></italic> (MFLUCC 21–0169) with 100% <abbrev xmlns:xlink="http://www.w3.org/1999/xlink" xlink:title="Maximum likelihood" id="ABBRID0EH3DI" xlink:type="simple">ML</abbrev>/1.00 <abbrev xmlns:xlink="http://www.w3.org/1999/xlink" xlink:title="posterior probabilities" id="ABBRID0EL3DI" xlink:type="simple">PP</abbrev> support (Fig. <xref ref-type="fig" rid="F1">1</xref>). Our collection has similar morphological features to <italic><tp:taxon-name><tp:taxon-name-part taxon-name-part-type="genus" reg="Torula">T.</tp:taxon-name-part><tp:taxon-name-part taxon-name-part-type="species" reg="canangae">canangae</tp:taxon-name-part></tp:taxon-name></italic>, such as indistinct conidiophores, ellipsoid to coronal, terminal conidiogenous cells, and mainly subcylindrical conidia (<xref ref-type="bibr" rid="B45">Silva et al. 2022</xref>). Thus, we identify our isolate as <italic><tp:taxon-name><tp:taxon-name-part taxon-name-part-type="genus" reg="Torula">T.</tp:taxon-name-part><tp:taxon-name-part taxon-name-part-type="species" reg="canangae">canangae</tp:taxon-name-part></tp:taxon-name></italic> based on both morphology and multigene phylogeny, and it is a new record for freshwater habitat in China.</p></tp:treatment-sec><tp:treatment-sec><!--Section generated to contain objects referenced in tp:taxon-treatment.--><fig id="F1" position="float" orientation="portrait"><object-id xmlns:xlink="http://www.w3.org/1999/xlink" content-type="doi" xlink:type="simple">10.3897/mycokeys.99.106699.figure1</object-id><object-id xmlns:xlink="http://www.w3.org/1999/xlink" content-type="arpha" xlink:type="simple">FCC65334-0E4B-5CE7-B62B-03B4F033C4DF</object-id><label>Figure 1.</label><caption><p>The maximum likelihood (<abbrev xmlns:xlink="http://www.w3.org/1999/xlink" xlink:title="Maximum likelihood" id="ABBRID0EXCDI" xlink:type="simple">ML</abbrev>) tree based on combined LSU, ITS, SSU, <italic>tef1-α</italic>, and <italic>rpb2</italic> sequence data. Bootstrap support values with an <abbrev xmlns:xlink="http://www.w3.org/1999/xlink" xlink:title="Maximum likelihood" id="ABBRID0E6CDI" xlink:type="simple">ML</abbrev> greater than 75% and Bayesian posterior probabilities (<abbrev xmlns:xlink="http://www.w3.org/1999/xlink" xlink:title="posterior probabilities" id="ABBRID0EDDDI" xlink:type="simple">PP</abbrev>) greater than 0.95 are given above the nodes, shown as “<abbrev xmlns:xlink="http://www.w3.org/1999/xlink" xlink:title="Maximum likelihood" id="ABBRID0EHDDI" xlink:type="simple">ML</abbrev>/<abbrev xmlns:xlink="http://www.w3.org/1999/xlink" xlink:title="posterior probabilities" id="ABBRID0ELDDI" xlink:type="simple">PP</abbrev>”. The tree is rooted with <italic><tp:taxon-name><tp:taxon-name-part taxon-name-part-type="genus" reg="Occultibambusa">Occultibambusa</tp:taxon-name-part><tp:taxon-name-part taxon-name-part-type="species" reg="bambusae">bambusae</tp:taxon-name-part></tp:taxon-name></italic> (MFLUCC 13–0855) and <italic><tp:taxon-name><tp:taxon-name-part taxon-name-part-type="genus" reg="Neooccultibusa">Neooccultibusa</tp:taxon-name-part><tp:taxon-name-part taxon-name-part-type="species" reg="thailandensis">thailandensis</tp:taxon-name-part></tp:taxon-name></italic> (MFLUCC 16–0274). New species and collections are indicated in red; while the type strains are in bold black.</p></caption><graphic xmlns:xlink="http://www.w3.org/1999/xlink" xlink:href="mycokeys-99-001-g001.jpg" position="float" orientation="portrait" xlink:type="simple" id="oo_889157.jpg"><uri content-type="original_file" xlink:type="simple">https://binary.pensoft.net/fig/889157</uri></graphic></fig></tp:treatment-sec><ref-list><ref id="B45"><mixed-citation xmlns:xlink="http://www.w3.org/1999/xlink" xlink:type="simple"><person-group><name name-style="western"><surname>Silva</surname><given-names>NI</given-names></name><name name-style="western"><surname>Hyde</surname><given-names>KD</given-names></name><name name-style="western"><surname>Lumyong</surname><given-names>S</given-names></name><name name-style="western"><surname>Phillips</surname><given-names>AJL</given-names></name><name name-style="western"><surname>Bhat</surname><given-names>DJ</given-names></name><name name-style="western"><surname>Maharachchikumbura</surname><given-names>SSN</given-names></name><name name-style="western"><surname>Thambugala</surname><given-names>KM</given-names></name><name name-style="western"><surname>Tennakoon</surname><given-names>DS</given-names></name><name name-style="western"><surname>Suwannarach</surname><given-names>N</given-names></name><name name-style="western"><surname>Karunarathna</surname><given-names>SC</given-names></name></person-group> (<year>2022</year>) <article-title>Morphology, phylogeny, host association and geography of fungi associated with plants of <tp:taxon-name><tp:taxon-name-part taxon-name-part-type="family">Annonaceae</tp:taxon-name-part></tp:taxon-name>, <tp:taxon-name><tp:taxon-name-part taxon-name-part-type="family">Apocynaceae</tp:taxon-name-part></tp:taxon-name> and <tp:taxon-name><tp:taxon-name-part taxon-name-part-type="family">Magnoliaceae</tp:taxon-name-part></tp:taxon-name>.</article-title><source>Mycosphere: Journal of Fungal Biology</source><volume>13</volume>(<issue>1</issue>): <fpage>955</fpage>–<lpage>1076</lpage>. <ext-link xlink:href="10.5943/mycosphere/13/1/12" ext-link-type="doi" xlink:type="simple">https://doi.org/10.5943/mycosphere/13/1/12</ext-link></mixed-citation></ref></ref-list></tp:taxon-treatment>
