# Supplementary material for: ﻿Two novel species and three new records of Torulaceae from Yunnan Province, China
Source: MycoKeys. 2023 Aug 7;99:1–24. doi: 10.3897/mycokeys.99.106699 (PMC10425956; doi:10.3897/mycokeys.99.106699)
Supplement: XML Treatment for Torula masonii [file mycokeys.99.106699-treatment3.xml]

<!DOCTYPE tp:taxon-treatment
  PUBLIC "-//TaxonX//DTD Taxonomic Treatment Publishing DTD v0 20100105//EN" "tax-treatment-NSO.dtd">
<tp:taxon-treatment xmlns:tp="http://www.plazi.org/taxpub"><tp:treatment-meta><kwd-group><label>Taxon classification</label><kwd>
                <named-content content-type="kingdom">Fungi</named-content>
              </kwd><kwd>
                <named-content content-type="order">Pleosporales</named-content>
              </kwd><kwd>
                <named-content content-type="family">Torulaceae</named-content>
              </kwd></kwd-group><mixed-citation publication-type="journal"><person-group><name><surname>Wang</surname><given-names>Wen-Peng</given-names></name><name><surname>Shen</surname><given-names>Hong-Wei</given-names></name><name><surname>Bao</surname><given-names>Dan-Feng</given-names></name><name><surname>Lu</surname><given-names>Yong-Zhong</given-names></name><name><surname>Yang</surname><given-names>Qiu-Xia</given-names></name><name><surname>Su</surname><given-names>Xi-Jun</given-names></name><name><surname>Luo</surname><given-names>Zong-Long</given-names></name></person-group><article-title>﻿Two novel species and three new records of <tp:taxon-name><tp:taxon-name-part taxon-name-part-type="family">Torulaceae</tp:taxon-name-part></tp:taxon-name> from Yunnan Province, China</article-title><source>MycoKeys</source><day>07</day><month>08</month><year>2023</year><volume>99</volume><fpage>1</fpage><lpage>24</lpage><pub-id pub-id-type="doi">10.3897/mycokeys.99.106699</pub-id></mixed-citation></tp:treatment-meta><tp:nomenclature><label>﻿</label><tp:taxon-name>
              <object-id xmlns:xlink="http://www.w3.org/1999/xlink" content-type="arpha" xlink:type="simple">82D157C4-E806-55EF-A32D-1485994F166D</object-id>
              <tp:taxon-name-part taxon-name-part-type="genus" reg="Torula">Torula</tp:taxon-name-part>
              <tp:taxon-name-part taxon-name-part-type="species" reg="masonii">masonii</tp:taxon-name-part>
              <object-id xmlns:xlink="http://www.w3.org/1999/xlink" content-type="mycobank" xlink:type="simple">812806</object-id>
            </tp:taxon-name><tp:taxon-authority>Crous. IMA Fungus 6(1): 195 (2015)</tp:taxon-authority><xref ref-type="fig" rid="F4">Fig. 4</xref></tp:nomenclature><tp:treatment-sec sec-type="description" id="SECID0E15DI"><title>Description.</title><p><bold><italic>Saprobic</italic></bold> on dead <italic><tp:taxon-name><tp:taxon-name-part taxon-name-part-type="genus" reg="Artemisia">Artemisia</tp:taxon-name-part><tp:taxon-name-part taxon-name-part-type="species" reg="carvifolia">carvifolia</tp:taxon-name-part></tp:taxon-name></italic> stems. <bold>Sexual morph</bold> Undetermined. <bold>Asexual morph: <italic>Colonies</italic></bold> effuse on the natural substrate, scattered, hairy, dark brown to black. <bold><italic>Mycelium</italic></bold> mostly immersed. <bold><italic>Conidiophores</italic></bold> 16–28 (–45) × 3–4 μm (<italic>x̄</italic> = 26 × 4 μm, n = 10), macronematous mononematous, subcylindrical, erect, septate, smooth, straight or slightly flexuous, brown to dark brown, the uppermost side of a transverse compartment is concave inward. <bold><italic>Conidiogenous cells</italic></bold> 8–10 × 5–7 μm (<italic>x̄</italic> = 9 × 6 μm, n =15), holoblastic, polyblastic, doliiform to ellipsoid, dark brown, smooth. <bold><italic>Conidia</italic></bold> (16–) 25–48 (–70) × 6–10 μm (<italic>x̄</italic> = 35 × 8 μm, n = 50), phragmosporous, in branched chains, acrogenous, dry, brown to dark brown, subhyaline at terminal cell, and central cells are significantly larger than both end cells, nearly ellipsoid, constricted at septa, verrucose, easily separating, 2–16-septate, cells subglobose.</p><fig id="F4" position="float" orientation="portrait"><object-id xmlns:xlink="http://www.w3.org/1999/xlink" content-type="doi" xlink:type="simple">10.3897/mycokeys.99.106699.figure4</object-id><object-id xmlns:xlink="http://www.w3.org/1999/xlink" content-type="arpha" xlink:type="simple">74766CEC-3FA5-5777-A66A-E19A3E48186A</object-id><label>Figure 4.</label><caption><p><italic><tp:taxon-name><tp:taxon-name-part taxon-name-part-type="genus" reg="Torula">Torula</tp:taxon-name-part><tp:taxon-name-part taxon-name-part-type="species" reg="masonii">masonii</tp:taxon-name-part></tp:taxon-name></italic> (<abbrev xmlns:xlink="http://www.w3.org/1999/xlink" xlink:title="Kunming Institute of Botany Culture Collection Center" id="ABBRID0E3AAK" xlink:type="simple">KUNCC</abbrev> 22-12429) <bold>A</bold> fungal structure on the substratum <bold>C–F</bold> conidiophore with conidiogenous cells <bold>B, G–O</bold> conidia <bold>P</bold> germinating conidium <bold>Q, R</bold> colonies on <abbrev xmlns:xlink="http://www.w3.org/1999/xlink" xlink:title="potato dextrose agar" id="ABBRID0EKBAK" xlink:type="simple">PDA</abbrev> from surface and reverse. Scale bars: 20 μm (<bold>B</bold>), 10 μm (<bold>C–N</bold>), 25 μm (<bold>O, P</bold>)</p></caption><graphic xmlns:xlink="http://www.w3.org/1999/xlink" xlink:href="mycokeys-99-001-g004.jpg" position="float" orientation="portrait" xlink:type="simple" id="oo_889160.jpg"><uri content-type="original_file" xlink:type="simple">https://binary.pensoft.net/fig/889160</uri></graphic></fig></tp:treatment-sec><tp:treatment-sec sec-type="description" id="SECID0EZBAK"><title>Culture characteristics.</title><p>Conidia germinating on <abbrev xmlns:xlink="http://www.w3.org/1999/xlink" xlink:title="potato dextrose agar" id="ABBRID0E6BAK" xlink:type="simple">PDA</abbrev> within 12 h. and germ tubes produced at the side. Mycelium superficial, branched, septate, hyaline, smooth. After two weeks of incubation at room temperature, colony edges are irregularly ellipsoid, center is white with gray fuzzy protrusions on the sides, and a translucent gelatinous substance at the outermost periphery. Hyphae flocculent, velvety.</p></tp:treatment-sec><tp:treatment-sec sec-type="material" id="SECID0EDCAK"><title>Material examined.</title><p>China, Yunnan Province, Dali, Cangshan mountain (<named-content xmlns:xlink="http://www.w3.org/1999/xlink" content-type="dwc:verbatimCoordinates" xlink:type="simple"><named-content content-type="geo-json" specific-use="{&#34;type&#34;:&#34;Point&#34;,&#34;coordinates&#34;:[100.272314,26.089708]}" id="NCID0EMCAK" xlink:type="simple">25°64′82.95″N, 100°15′80.33″E</named-content></named-content>), on dead <italic><tp:taxon-name><tp:taxon-name-part taxon-name-part-type="genus" reg="Artemisia">Artemisia</tp:taxon-name-part><tp:taxon-name-part taxon-name-part-type="species" reg="carvifolia">carvifolia</tp:taxon-name-part></tp:taxon-name></italic> stems, 16 October 2021, Wen-Peng Wang H630 (<abbrev xmlns:xlink="http://www.w3.org/1999/xlink" xlink:title="Herbarium of Cryptogams Kunming Institute of Botany, Academia Sinica" id="ABBRID0E3CAK" xlink:type="simple">KUN-HKAS</abbrev> 124616), living culture, <abbrev xmlns:xlink="http://www.w3.org/1999/xlink" xlink:title="Kunming Institute of Botany Culture Collection Center" id="ABBRID0EADAK" xlink:type="simple">KUNCC</abbrev> 22–12429 = <named-content xmlns:xlink="http://www.w3.org/1999/xlink" content-type="dwc:institutional_code" xlink:title="China General Microbiological Culture Collection Center" xlink:href="http://grbio.org/institution/china-general-microbiological-culture-collection-center-chinese-academy-sciences" xlink:type="simple">CGMCC</named-content> 3.23734.</p></tp:treatment-sec><tp:treatment-sec sec-type="notes" id="SECID0EIDAK"><title>Notes.</title><p><italic><tp:taxon-name><tp:taxon-name-part taxon-name-part-type="genus" reg="Torula">Torula</tp:taxon-name-part><tp:taxon-name-part taxon-name-part-type="species" reg="masonii">masonii</tp:taxon-name-part></tp:taxon-name></italic> collected on <italic><tp:taxon-name><tp:taxon-name-part taxon-name-part-type="genus" reg="Brassica">Brassica</tp:taxon-name-part></tp:taxon-name></italic> sp. in the UK was introduced by <xref ref-type="bibr" rid="B6">Crous et al. (2015)</xref>. Since then, it was reported from freshwater and terrestrial habitats in China and Italy (<xref ref-type="bibr" rid="B28">Li et al. 2017</xref>; <xref ref-type="bibr" rid="B51">Su et al. 2018</xref>; <xref ref-type="bibr" rid="B52">Tian et al. 2023</xref>). In this study, our new collection was obtained from dead stems of <italic><tp:taxon-name><tp:taxon-name-part taxon-name-part-type="genus" reg="Artemisia">Artemisia</tp:taxon-name-part><tp:taxon-name-part taxon-name-part-type="species" reg="carvifolia">carvifolia</tp:taxon-name-part></tp:taxon-name></italic> (<tp:taxon-name><tp:taxon-name-part taxon-name-part-type="family">Asteraceae</tp:taxon-name-part></tp:taxon-name>) in Yunnan, China. Phylogenetic analyses showed that our new isolate clustered with the ex-type strain of <italic><tp:taxon-name><tp:taxon-name-part taxon-name-part-type="genus" reg="Torula">T.</tp:taxon-name-part><tp:taxon-name-part taxon-name-part-type="species" reg="masonii">masonii</tp:taxon-name-part></tp:taxon-name></italic> (CBS 245.57) with good bootstrap support (82% <abbrev xmlns:xlink="http://www.w3.org/1999/xlink" xlink:title="Maximum likelihood" id="ABBRID0ELFAK" xlink:type="simple">ML</abbrev>, Fig. <xref ref-type="fig" rid="F1">1</xref>). Morphologically, our new isolate is similar to <italic><tp:taxon-name><tp:taxon-name-part taxon-name-part-type="genus" reg="Torula">T.</tp:taxon-name-part><tp:taxon-name-part taxon-name-part-type="species" reg="masonii">masonii</tp:taxon-name-part></tp:taxon-name></italic> in having macronematous, mononematous, subcylindrical conidiophores, polyblastic conidiogenous cells and dry, constricted at septa, verrucose, easily separating conidia that are formed branched chains. Thus, we identify this isolate as <italic><tp:taxon-name><tp:taxon-name-part taxon-name-part-type="genus" reg="Torula">T.</tp:taxon-name-part><tp:taxon-name-part taxon-name-part-type="species" reg="masonii">masonii</tp:taxon-name-part></tp:taxon-name></italic>, which was first reported on <italic><tp:taxon-name><tp:taxon-name-part taxon-name-part-type="genus" reg="Artemisia">Artemisia</tp:taxon-name-part><tp:taxon-name-part taxon-name-part-type="species" reg="carvifolia">carvifolia</tp:taxon-name-part></tp:taxon-name></italic> (<tp:taxon-name><tp:taxon-name-part taxon-name-part-type="family">Asteraceae</tp:taxon-name-part></tp:taxon-name>).</p></tp:treatment-sec><tp:treatment-sec><!--Section generated to contain objects referenced in tp:taxon-treatment.--><fig id="F1" position="float" orientation="portrait"><object-id xmlns:xlink="http://www.w3.org/1999/xlink" content-type="doi" xlink:type="simple">10.3897/mycokeys.99.106699.figure1</object-id><object-id xmlns:xlink="http://www.w3.org/1999/xlink" content-type="arpha" xlink:type="simple">FCC65334-0E4B-5CE7-B62B-03B4F033C4DF</object-id><label>Figure 1.</label><caption><p>The maximum likelihood (<abbrev xmlns:xlink="http://www.w3.org/1999/xlink" xlink:title="Maximum likelihood" id="ABBRID0EXCDI" xlink:type="simple">ML</abbrev>) tree based on combined LSU, ITS, SSU, <italic>tef1-α</italic>, and <italic>rpb2</italic> sequence data. Bootstrap support values with an <abbrev xmlns:xlink="http://www.w3.org/1999/xlink" xlink:title="Maximum likelihood" id="ABBRID0E6CDI" xlink:type="simple">ML</abbrev> greater than 75% and Bayesian posterior probabilities (<abbrev xmlns:xlink="http://www.w3.org/1999/xlink" xlink:title="posterior probabilities" id="ABBRID0EDDDI" xlink:type="simple">PP</abbrev>) greater than 0.95 are given above the nodes, shown as “<abbrev xmlns:xlink="http://www.w3.org/1999/xlink" xlink:title="Maximum likelihood" id="ABBRID0EHDDI" xlink:type="simple">ML</abbrev>/<abbrev xmlns:xlink="http://www.w3.org/1999/xlink" xlink:title="posterior probabilities" id="ABBRID0ELDDI" xlink:type="simple">PP</abbrev>”. The tree is rooted with <italic><tp:taxon-name><tp:taxon-name-part taxon-name-part-type="genus" reg="Occultibambusa">Occultibambusa</tp:taxon-name-part><tp:taxon-name-part taxon-name-part-type="species" reg="bambusae">bambusae</tp:taxon-name-part></tp:taxon-name></italic> (MFLUCC 13–0855) and <italic><tp:taxon-name><tp:taxon-name-part taxon-name-part-type="genus" reg="Neooccultibusa">Neooccultibusa</tp:taxon-name-part><tp:taxon-name-part taxon-name-part-type="species" reg="thailandensis">thailandensis</tp:taxon-name-part></tp:taxon-name></italic> (MFLUCC 16–0274). New species and collections are indicated in red; while the type strains are in bold black.</p></caption><graphic xmlns:xlink="http://www.w3.org/1999/xlink" xlink:href="mycokeys-99-001-g001.jpg" position="float" orientation="portrait" xlink:type="simple" id="oo_889157.jpg"><uri content-type="original_file" xlink:type="simple">https://binary.pensoft.net/fig/889157</uri></graphic></fig></tp:treatment-sec><ref-list><ref id="B6"><mixed-citation xmlns:xlink="http://www.w3.org/1999/xlink" xlink:type="simple"><person-group><name name-style="western"><surname>Crous</surname><given-names>PW</given-names></name><name name-style="western"><surname>Carris</surname><given-names>LM</given-names></name><name name-style="western"><surname>Giraldo</surname><given-names>A</given-names></name><name name-style="western"><surname>Groenewald</surname><given-names>JZ</given-names></name><name name-style="western"><surname>Hawksworth</surname><given-names>DL</given-names></name><name name-style="western"><surname>Hernández-Restrepo</surname><given-names>M</given-names></name><name name-style="western"><surname>Jaklitsch</surname><given-names>WM</given-names></name><name name-style="western"><surname>Lebrun</surname><given-names>MH</given-names></name><name name-style="western"><surname>Schumacher</surname><given-names>RK</given-names></name><name name-style="western"><surname>Stielow</surname><given-names>JB</given-names></name><name name-style="western"><surname>Linde</surname><given-names>EJ</given-names></name><name name-style="western"><surname>Vilcāne</surname><given-names>J</given-names></name><name name-style="western"><surname>Voglmayr</surname><given-names>H</given-names></name><name name-style="western"><surname>Wood</surname><given-names>AR</given-names></name></person-group> (<year>2015</year>) <article-title>The Genera of <tp:taxon-name><tp:taxon-name-part taxon-name-part-type="kingdom">Fungi</tp:taxon-name-part></tp:taxon-name>-fixing the application of the type species of generic names–G2: <italic><tp:taxon-name><tp:taxon-name-part taxon-name-part-type="genus">Allantophomopsis</tp:taxon-name-part></tp:taxon-name></italic>, <italic><tp:taxon-name><tp:taxon-name-part taxon-name-part-type="genus">Latorua</tp:taxon-name-part></tp:taxon-name></italic>, <italic><tp:taxon-name><tp:taxon-name-part taxon-name-part-type="genus">Macrodiplodiopsis</tp:taxon-name-part></tp:taxon-name></italic>, <italic><tp:taxon-name><tp:taxon-name-part taxon-name-part-type="genus">Macrohilum</tp:taxon-name-part></tp:taxon-name></italic>, <italic><tp:taxon-name><tp:taxon-name-part taxon-name-part-type="genus">Milospium</tp:taxon-name-part></tp:taxon-name></italic>, <italic><tp:taxon-name><tp:taxon-name-part taxon-name-part-type="genus">Protostegia</tp:taxon-name-part></tp:taxon-name></italic>, <italic><tp:taxon-name><tp:taxon-name-part taxon-name-part-type="genus">Pyricularia</tp:taxon-name-part></tp:taxon-name></italic>, <italic><tp:taxon-name><tp:taxon-name-part taxon-name-part-type="genus">Robillarda</tp:taxon-name-part></tp:taxon-name></italic>, <italic><tp:taxon-name><tp:taxon-name-part taxon-name-part-type="genus">Rotula</tp:taxon-name-part></tp:taxon-name></italic>, <italic><tp:taxon-name><tp:taxon-name-part taxon-name-part-type="genus">Septoriella</tp:taxon-name-part></tp:taxon-name></italic>, <italic><tp:taxon-name><tp:taxon-name-part taxon-name-part-type="genus">Torula</tp:taxon-name-part></tp:taxon-name></italic>, and <italic><tp:taxon-name><tp:taxon-name-part taxon-name-part-type="genus">Wojnowicia</tp:taxon-name-part></tp:taxon-name></italic>.</article-title><source>IMA Fungus</source><volume>6</volume>(<issue>1</issue>): <fpage>163</fpage>–<lpage>198</lpage>. <ext-link xlink:href="10.5598/imafungus.2015.06.01.11" ext-link-type="doi" xlink:type="simple">https://doi.org/10.5598/imafungus.2015.06.01.11</ext-link></mixed-citation></ref><ref id="B28"><mixed-citation xmlns:xlink="http://www.w3.org/1999/xlink" xlink:type="simple"><person-group><name name-style="western"><surname>Li</surname><given-names>JF</given-names></name><name name-style="western"><surname>Phookamsak</surname><given-names>R</given-names></name><name name-style="western"><surname>Jeewon</surname><given-names>R</given-names></name><name name-style="western"><surname>Bhat</surname><given-names>DJ</given-names></name><name name-style="western"><surname>Mapook</surname><given-names>A</given-names></name><name name-style="western"><surname>Camporesi</surname><given-names>E</given-names></name><name name-style="western"><surname>Shang</surname><given-names>QJ</given-names></name><name name-style="western"><surname>Chukeatirote</surname><given-names>C</given-names></name><name name-style="western"><surname>Bahkali</surname><given-names>AH</given-names></name><name name-style="western"><surname>Hyde</surname><given-names>KD</given-names></name></person-group> (<year>2017</year>) <article-title>Molecular taxonomy and morphological characterization reveal new species and new host records of <italic><tp:taxon-name><tp:taxon-name-part taxon-name-part-type="genus">Torula</tp:taxon-name-part></tp:taxon-name></italic> species (<tp:taxon-name><tp:taxon-name-part taxon-name-part-type="family">Torulaceae</tp:taxon-name-part></tp:taxon-name>, <tp:taxon-name><tp:taxon-name-part taxon-name-part-type="order">Pleosporales</tp:taxon-name-part></tp:taxon-name>).</article-title><source>Mycological Progress</source><volume>16</volume>(<issue>4</issue>): <fpage>447</fpage>–<lpage>461</lpage>. <ext-link xlink:href="10.1007/s11557-017-1292-2" ext-link-type="doi" xlink:type="simple">https://doi.org/10.1007/s11557-017-1292-2</ext-link></mixed-citation></ref><ref id="B51"><mixed-citation xmlns:xlink="http://www.w3.org/1999/xlink" xlink:type="simple"><person-group><name name-style="western"><surname>Su</surname><given-names>XJ</given-names></name><name name-style="western"><surname>Luo</surname><given-names>ZL</given-names></name><name name-style="western"><surname>Jeewon</surname><given-names>R</given-names></name><name name-style="western"><surname>Bhat</surname><given-names>DJ</given-names></name><name name-style="western"><surname>Bao</surname><given-names>DF</given-names></name><name name-style="western"><surname>Li</surname><given-names>WL</given-names></name><name name-style="western"><surname>Hao</surname><given-names>YE</given-names></name><name name-style="western"><surname>Su</surname><given-names>HY</given-names></name><name name-style="western"><surname>Hyde</surname><given-names>KD</given-names></name></person-group> (<year>2018</year>) <article-title>Morphology and multigene phylogeny reveal new genus and species of <tp:taxon-name><tp:taxon-name-part taxon-name-part-type="family">Torulaceae</tp:taxon-name-part></tp:taxon-name> from freshwater habitats in northwestern Yunnan, China.</article-title><source>Mycological Progress</source><volume>17</volume>(<issue>5</issue>): <fpage>531</fpage>–<lpage>545</lpage>. <ext-link xlink:href="10.1007/s11557-018-1388-3" ext-link-type="doi" xlink:type="simple">https://doi.org/10.1007/s11557-018-1388-3</ext-link></mixed-citation></ref><ref id="B52"><mixed-citation xmlns:xlink="http://www.w3.org/1999/xlink" xlink:type="simple"><person-group><name name-style="western"><surname>Tian</surname><given-names>WH</given-names></name><name name-style="western"><surname>Su</surname><given-names>PW</given-names></name><name name-style="western"><surname>Chen</surname><given-names>YP</given-names></name><name name-style="western"><surname>Maharachchikumbura</surname><given-names>SSN</given-names></name></person-group> (<year>2023</year>) Four new species of <italic><tp:taxon-name><tp:taxon-name-part taxon-name-part-type="genus">Torula</tp:taxon-name-part></tp:taxon-name></italic> (<tp:taxon-name><tp:taxon-name-part taxon-name-part-type="family">Torulaceae</tp:taxon-name-part></tp:taxon-name>, <tp:taxon-name><tp:taxon-name-part taxon-name-part-type="order">Pleosporales</tp:taxon-name-part></tp:taxon-name>) from Sichuan, China. Journal of <tp:taxon-name><tp:taxon-name-part taxon-name-part-type="kingdom">Fungi</tp:taxon-name-part></tp:taxon-name> 9(2): e150. <ext-link xlink:href="10.3390/jof9020150" ext-link-type="doi" xlink:type="simple">https://doi.org/10.3390/jof9020150</ext-link></mixed-citation></ref></ref-list></tp:taxon-treatment>
