# Supplementary material for: ﻿Two novel species and three new records of Torulaceae from Yunnan Province, China
Source: MycoKeys. 2023 Aug 7;99:1–24. doi: 10.3897/mycokeys.99.106699 (PMC10425956; doi:10.3897/mycokeys.99.106699)
Supplement: XML Treatment for Torula suae [file mycokeys.99.106699-treatment4.xml]

<!DOCTYPE tp:taxon-treatment
  PUBLIC "-//TaxonX//DTD Taxonomic Treatment Publishing DTD v0 20100105//EN" "tax-treatment-NSO.dtd">
<tp:taxon-treatment xmlns:tp="http://www.plazi.org/taxpub"><tp:treatment-meta><kwd-group><label>Taxon classification</label><kwd>
                <named-content content-type="kingdom">Fungi</named-content>
              </kwd><kwd>
                <named-content content-type="order">Pleosporales</named-content>
              </kwd><kwd>
                <named-content content-type="family">Torulaceae</named-content>
              </kwd></kwd-group><mixed-citation publication-type="journal"><person-group><name><surname>Wang</surname><given-names>Wen-Peng</given-names></name><name><surname>Shen</surname><given-names>Hong-Wei</given-names></name><name><surname>Bao</surname><given-names>Dan-Feng</given-names></name><name><surname>Lu</surname><given-names>Yong-Zhong</given-names></name><name><surname>Yang</surname><given-names>Qiu-Xia</given-names></name><name><surname>Su</surname><given-names>Xi-Jun</given-names></name><name><surname>Luo</surname><given-names>Zong-Long</given-names></name></person-group><article-title>﻿Two novel species and three new records of <tp:taxon-name><tp:taxon-name-part taxon-name-part-type="family">Torulaceae</tp:taxon-name-part></tp:taxon-name> from Yunnan Province, China</article-title><source>MycoKeys</source><day>07</day><month>08</month><year>2023</year><volume>99</volume><fpage>1</fpage><lpage>24</lpage><pub-id pub-id-type="doi">10.3897/mycokeys.99.106699</pub-id></mixed-citation></tp:treatment-meta><tp:nomenclature><label>﻿</label><tp:taxon-name>
              <object-id xmlns:xlink="http://www.w3.org/1999/xlink" content-type="arpha" xlink:type="simple">DCD3716C-54C3-54D6-9509-FFA9385F7717</object-id>
              <tp:taxon-name-part taxon-name-part-type="genus" reg="Torula">Torula</tp:taxon-name-part>
              <tp:taxon-name-part taxon-name-part-type="species" reg="suae">suae</tp:taxon-name-part>
              <object-id xmlns:xlink="http://www.w3.org/1999/xlink" content-type="mycobank" xlink:type="simple">848410</object-id>
            </tp:taxon-name><tp:taxon-authority>W.P. Wang, H.W. Shen &amp; Z.L. Luo</tp:taxon-authority><tp:taxon-status xmlns:xlink="http://www.w3.org/1999/xlink" xlink:type="simple">sp. nov.</tp:taxon-status><xref ref-type="fig" rid="F5">Fig. 5</xref></tp:nomenclature><tp:treatment-sec sec-type="etymology" id="SECID0EHIAK"><title>Etymology.</title><p>“suae” (Lat) in memory of the Chinese mycologist Prof. Hong-Yan Su, who kindly helped the authors in many ways and sadly passed away on 3 May 2022.</p></tp:treatment-sec><tp:treatment-sec sec-type="Holotype" id="SECID0EMIAK"><title>Holotype.</title><p><abbrev xmlns:xlink="http://www.w3.org/1999/xlink" xlink:title="Herbarium of Cryptogams Kunming Institute of Botany, Academia Sinica" id="ABBRID0ESIAK" xlink:type="simple">KUN-HKAS</abbrev> 124620.</p></tp:treatment-sec><tp:treatment-sec sec-type="description" id="SECID0EWIAK"><title>Description.</title><p><bold><italic>Saprobic</italic></bold> on submerged decaying wood. <bold>Sexual morph</bold>: Undetermined. <bold>Asexual morph: <italic>Colonies</italic></bold> effuse on the natural substrate, neat, hairy, brown to dark brown. <bold><italic>Mycelium</italic></bold> immersed to superficial, composed of hyaline, becoming brown closer to fertile region, septate, branched hyphae. <bold><italic>Conidiophores</italic></bold> 17–54 × 3–4 μm (<italic>x̄</italic> = 32 × 3 μm, n = 10), macronematous to semi- macronematous, erect, straight, or slightly flexuous, without apical branches, light brown to brown, ellipsoid to subcylindrical, smooth, septate. <bold><italic>Conidiogenous cells</italic></bold> 6–8 × 5–7 μm (<italic>x̄</italic> = 7 × 6 μm, n = 20), mono- to polyblastic, integrated, terminal or intercalary, doliiform to subglobose, brown to dark brown. <bold><italic>Conidia</italic></bold> (16–) 31–115 (–160) × 6–9 μm (<italic>x̄</italic> = 69 × 7 μm, n = 35), in branched chains, acrogenous, phragmoconidia, golden at apex, brown to dark brown, 2–29-septate, constricted at the septa, verrucose, easily separating, guttulate, chiefly subcylindrical, globlose to subglobose of each cell.</p><fig id="F5" position="float" orientation="portrait"><object-id xmlns:xlink="http://www.w3.org/1999/xlink" content-type="doi" xlink:type="simple">10.3897/mycokeys.99.106699.figure5</object-id><object-id xmlns:xlink="http://www.w3.org/1999/xlink" content-type="arpha" xlink:type="simple">76336765-CF1C-5B35-B0DC-115BC452DEE3</object-id><label>Figure 5.</label><caption><p><italic><tp:taxon-name><tp:taxon-name-part taxon-name-part-type="genus" reg="Torula">Torula</tp:taxon-name-part><tp:taxon-name-part taxon-name-part-type="species" reg="suae">suae</tp:taxon-name-part></tp:taxon-name></italic> (<abbrev xmlns:xlink="http://www.w3.org/1999/xlink" xlink:title="Herbarium of Cryptogams Kunming Institute of Botany, Academia Sinica" id="ABBRID0EMKAK" xlink:type="simple">KUN-HKAS</abbrev> 124620, <bold>holotype</bold>) <bold>A</bold> fungal structure on the substratum <bold>C, D</bold> Conidiophores with conidiogenous cells <bold>B, E–I</bold> conidia <bold>J</bold> germinating conidium <bold>K, L</bold> colonies on <abbrev xmlns:xlink="http://www.w3.org/1999/xlink" xlink:title="potato dextrose agar" id="ABBRID0E3KAK" xlink:type="simple">PDA</abbrev> from surface and reverse. Scale bars: 60 μm (<bold>B</bold>), 10 μm (<bold>C–F</bold>), 20 μm (<bold>G, H</bold>), 30 μm (<bold>I, J</bold>).</p></caption><graphic xmlns:xlink="http://www.w3.org/1999/xlink" xlink:href="mycokeys-99-001-g005.jpg" position="float" orientation="portrait" xlink:type="simple" id="oo_889161.jpg"><uri content-type="original_file" xlink:type="simple">https://binary.pensoft.net/fig/889161</uri></graphic></fig></tp:treatment-sec><tp:treatment-sec sec-type="description" id="SECID0ENLAK"><title>Culture characteristics.</title><p>Conidia germinating on <abbrev xmlns:xlink="http://www.w3.org/1999/xlink" xlink:title="potato dextrose agar" id="ABBRID0ETLAK" xlink:type="simple">PDA</abbrev> within 12 h, and germ tubes produced at the side. Mycelium superficial, branched, septate, hyaline, smooth. After two weeks of incubation at room temperature, colony appears distinctly rounded, the central hyphae are longer, white, velvety, and the edges are brown and the hyphae are shorter.</p></tp:treatment-sec><tp:treatment-sec sec-type="material" id="SECID0EXLAK"><title>Material examined.</title><p>China, Yunnan Province, Wenshan City, Bamei Town (<named-content xmlns:xlink="http://www.w3.org/1999/xlink" content-type="dwc:verbatimCoordinates" xlink:type="simple"><named-content content-type="geo-json" specific-use="{&#34;type&#34;:&#34;Point&#34;,&#34;coordinates&#34;:[105.073431,24.543469]}" id="NCID0EAMAK" xlink:type="simple">24°31′96.49″N, 105°03′84.35″E</named-content></named-content>), on submerged decaying wood, 7 February 2022, Wen-Peng Wang S–3509 (<abbrev xmlns:xlink="http://www.w3.org/1999/xlink" xlink:title="Herbarium of Cryptogams Kunming Institute of Botany, Academia Sinica" id="ABBRID0EFMAK" xlink:type="simple">KUN-HKAS</abbrev> 124620, <bold>holotype</bold>), ex-type living culture, <abbrev xmlns:xlink="http://www.w3.org/1999/xlink" xlink:title="Kunming Institute of Botany Culture Collection Center" id="ABBRID0ELMAK" xlink:type="simple">KUNCC</abbrev> 22–12433 = <named-content xmlns:xlink="http://www.w3.org/1999/xlink" content-type="dwc:institutional_code" xlink:title="China General Microbiological Culture Collection Center" xlink:href="http://grbio.org/institution/china-general-microbiological-culture-collection-center-chinese-academy-sciences" xlink:type="simple">CGMCC</named-content> 3.24259.</p></tp:treatment-sec><tp:treatment-sec sec-type="notes" id="SECID0ETMAK"><title>Notes.</title><p>According to the BLASTn results, the closest matches for our new species were <italic><tp:taxon-name><tp:taxon-name-part taxon-name-part-type="genus" reg="Torula">Torula</tp:taxon-name-part><tp:taxon-name-part taxon-name-part-type="species" reg="suae">suae</tp:taxon-name-part></tp:taxon-name></italic> (<abbrev xmlns:xlink="http://www.w3.org/1999/xlink" xlink:title="Kunming Institute of Botany Culture Collection Center" id="ABBRID0EENAK" xlink:type="simple">KUNCC</abbrev> 22–12433) (NR 159045, 98.59% similarity in ITS) and <italic><tp:taxon-name><tp:taxon-name-part taxon-name-part-type="genus" reg="Torula">T.</tp:taxon-name-part><tp:taxon-name-part taxon-name-part-type="species" reg="goaensis">goaensis</tp:taxon-name-part></tp:taxon-name></italic> (NFCCL 4040) (NG 060016, 99.60% similarity in LSU). Comparison of ITS and LSU nucleotide bases indicated that <italic><tp:taxon-name><tp:taxon-name-part taxon-name-part-type="genus" reg="Torula">T.</tp:taxon-name-part><tp:taxon-name-part taxon-name-part-type="species" reg="suae">suae</tp:taxon-name-part></tp:taxon-name></italic> differs from <italic><tp:taxon-name><tp:taxon-name-part taxon-name-part-type="genus" reg="Torula">T.</tp:taxon-name-part><tp:taxon-name-part taxon-name-part-type="species" reg="goaensis">goaensis</tp:taxon-name-part></tp:taxon-name></italic> in 7/494 (ITS) and 5/1257 (LSU). Phylogenetic analyses showed that <italic><tp:taxon-name><tp:taxon-name-part taxon-name-part-type="genus" reg="Torula">T.</tp:taxon-name-part><tp:taxon-name-part taxon-name-part-type="species" reg="suae">suae</tp:taxon-name-part></tp:taxon-name></italic> clustered with <italic><tp:taxon-name><tp:taxon-name-part taxon-name-part-type="genus" reg="Torula">T.</tp:taxon-name-part><tp:taxon-name-part taxon-name-part-type="species" reg="goaensis">goaensis</tp:taxon-name-part></tp:taxon-name></italic> with low support. Morphologically, <italic><tp:taxon-name><tp:taxon-name-part taxon-name-part-type="genus" reg="Torula">T.</tp:taxon-name-part><tp:taxon-name-part taxon-name-part-type="species" reg="suae">suae</tp:taxon-name-part></tp:taxon-name></italic> is similar to <italic><tp:taxon-name><tp:taxon-name-part taxon-name-part-type="genus" reg="Torula">T.</tp:taxon-name-part><tp:taxon-name-part taxon-name-part-type="species" reg="goaensis">goaensis</tp:taxon-name-part></tp:taxon-name></italic> in having conidiophores without apical branches and doliiform to subglobose conidiogenous cells (<xref ref-type="bibr" rid="B37">Pratibha and Prabhugaonkar 2017</xref>). However, <italic><tp:taxon-name><tp:taxon-name-part taxon-name-part-type="genus" reg="Torula">T.</tp:taxon-name-part><tp:taxon-name-part taxon-name-part-type="species" reg="suae">suae</tp:taxon-name-part></tp:taxon-name></italic> can be distinguished from <italic><tp:taxon-name><tp:taxon-name-part taxon-name-part-type="genus" reg="Torula">T.</tp:taxon-name-part><tp:taxon-name-part taxon-name-part-type="species" reg="goaensis">goaensis</tp:taxon-name-part></tp:taxon-name></italic> by the conidial type; <italic><tp:taxon-name><tp:taxon-name-part taxon-name-part-type="genus" reg="Torula">T.</tp:taxon-name-part><tp:taxon-name-part taxon-name-part-type="species" reg="goaensis">goaensis</tp:taxon-name-part></tp:taxon-name></italic> has phragmoconidia and scolecoconidia, whereas <italic><tp:taxon-name><tp:taxon-name-part taxon-name-part-type="genus" reg="Torula">T.</tp:taxon-name-part><tp:taxon-name-part taxon-name-part-type="species" reg="suae">suae</tp:taxon-name-part></tp:taxon-name></italic> only produces phragmoconidia, and <italic><tp:taxon-name><tp:taxon-name-part taxon-name-part-type="genus" reg="Torula">T.</tp:taxon-name-part><tp:taxon-name-part taxon-name-part-type="species" reg="suae">suae</tp:taxon-name-part></tp:taxon-name></italic> has more conidial septa (2–29 vs. 7–20).</p></tp:treatment-sec><ref-list><ref id="B37"><mixed-citation xmlns:xlink="http://www.w3.org/1999/xlink" xlink:type="simple"><person-group><name name-style="western"><surname>Pratibha</surname><given-names>J</given-names></name><name name-style="western"><surname>Prabhugaonkar</surname><given-names>A</given-names></name></person-group> (<year>2017</year>) <article-title><tp:taxon-name><tp:taxon-name-part taxon-name-part-type="genus">Torula</tp:taxon-name-part><tp:taxon-name-part taxon-name-part-type="species">goaensis</tp:taxon-name-part></tp:taxon-name>, a new asexual ascomycetous fungus in <tp:taxon-name><tp:taxon-name-part taxon-name-part-type="family">Torulaceae</tp:taxon-name-part></tp:taxon-name>.</article-title><source>Webbia</source><volume>72</volume>(<issue>2</issue>): <fpage>171</fpage>–<lpage>175</lpage>. <ext-link xlink:href="10.1080/00837792.2017.1349237" ext-link-type="doi" xlink:type="simple">https://doi.org/10.1080/00837792.2017.1349237</ext-link></mixed-citation></ref></ref-list></tp:taxon-treatment>
