# Supplementary material for: ﻿Two novel species and three new records of Torulaceae from Yunnan Province, China
Source: MycoKeys. 2023 Aug 7;99:1–24. doi: 10.3897/mycokeys.99.106699 (PMC10425956; doi:10.3897/mycokeys.99.106699)
Supplement: XML Treatment for Torula sundara [file mycokeys.99.106699-treatment5.xml]

<!DOCTYPE tp:taxon-treatment
  PUBLIC "-//TaxonX//DTD Taxonomic Treatment Publishing DTD v0 20100105//EN" "tax-treatment-NSO.dtd">
<tp:taxon-treatment xmlns:tp="http://www.plazi.org/taxpub"><tp:treatment-meta><kwd-group><label>Taxon classification</label><kwd>
                <named-content content-type="kingdom">Fungi</named-content>
              </kwd><kwd>
                <named-content content-type="order">Pleosporales</named-content>
              </kwd><kwd>
                <named-content content-type="family">Torulaceae</named-content>
              </kwd></kwd-group><mixed-citation publication-type="journal"><person-group><name><surname>Wang</surname><given-names>Wen-Peng</given-names></name><name><surname>Shen</surname><given-names>Hong-Wei</given-names></name><name><surname>Bao</surname><given-names>Dan-Feng</given-names></name><name><surname>Lu</surname><given-names>Yong-Zhong</given-names></name><name><surname>Yang</surname><given-names>Qiu-Xia</given-names></name><name><surname>Su</surname><given-names>Xi-Jun</given-names></name><name><surname>Luo</surname><given-names>Zong-Long</given-names></name></person-group><article-title>﻿Two novel species and three new records of <tp:taxon-name><tp:taxon-name-part taxon-name-part-type="family">Torulaceae</tp:taxon-name-part></tp:taxon-name> from Yunnan Province, China</article-title><source>MycoKeys</source><day>07</day><month>08</month><year>2023</year><volume>99</volume><fpage>1</fpage><lpage>24</lpage><pub-id pub-id-type="doi">10.3897/mycokeys.99.106699</pub-id></mixed-citation></tp:treatment-meta><tp:nomenclature><label>﻿</label><tp:taxon-name>
              <object-id xmlns:xlink="http://www.w3.org/1999/xlink" content-type="arpha" xlink:type="simple">DCCFBD05-0333-5B51-B6E0-EADF49376C45</object-id>
              <tp:taxon-name-part taxon-name-part-type="genus" reg="Torula">Torula</tp:taxon-name-part>
              <tp:taxon-name-part taxon-name-part-type="species" reg="sundara">sundara</tp:taxon-name-part>
              <object-id xmlns:xlink="http://www.w3.org/1999/xlink" content-type="mycobank" xlink:type="simple">559464</object-id>
            </tp:taxon-name><tp:taxon-authority>(Subram.) Y.R. Sun, Yong Wang &amp; K.D. Hyde. Fungal Diversity 117:1–272. (2022)</tp:taxon-authority><xref ref-type="fig" rid="F6">Fig. 6</xref></tp:nomenclature><tp:treatment-sec sec-type="description" id="SECID0E4SAK"><title>Description.</title><p><bold><italic>Saprobic</italic></bold> on submerged decaying wood. <bold>Sexual morph</bold>: Undeter­mined. <bold>Asexual morph: <italic>Colonies</italic></bold> on the natural substrate, effuse, scattered, hairy, yellow to black, dry. <bold><italic>Mycelium</italic></bold> mostly immersed, hyaline, septate, branched hyphae. <bold><italic>Conidiophores</italic></bold> 20–53 × 3–4 μm (<italic>x̄</italic> = 36 × 4 μm, n = 15), micronematous to semi-macronematous, mononematous, subcylindrical, erect, septate, smooth, straight, or slightly flexuous, brown to dark brown, branched. <bold><italic>Conidiogenous cells</italic></bold> 6–9 × 5–7 μm (<italic>x̄</italic> = 7 × 6 μm, n = 20), holoblastic, mono-to polyblastic, integrated, terminal, doliiform to ellipsoid, brown to dark brown. <bold><italic>Conidia</italic></bold> two types, short conidia and long conidia. Short conidia 18–58 × 5–11 μm (<italic>x̄</italic> = 42 × 9 μm, n =30), acrogenous, phragmosporous, in branched chains, dry, brown to dark brown, subhyaline at terminal cell, constricted at septa, verrucose, subglobose cells and central cells are larger than the ends cells, 3–15-septate. Long conidia 165–368 × 4–7 μm (<italic>x̄</italic> =226 × 6 μm, n =10), acrogenous, phragmosporous, dry, straight to slightly flexuous, light brown to brown, subhyaline at terminal cell, constricted at septa, verrucose, easily separating, fusiform to ellipsoidal cells and uniform in size, 20–30-septate.</p><fig id="F6" position="float" orientation="portrait"><object-id xmlns:xlink="http://www.w3.org/1999/xlink" content-type="doi" xlink:type="simple">10.3897/mycokeys.99.106699.figure6</object-id><object-id xmlns:xlink="http://www.w3.org/1999/xlink" content-type="arpha" xlink:type="simple">9F7D2C96-94A0-5B16-AF0E-3A814A5305D4</object-id><label>Figure 6.</label><caption><p><italic><tp:taxon-name><tp:taxon-name-part taxon-name-part-type="genus" reg="Torula">Torula</tp:taxon-name-part><tp:taxon-name-part taxon-name-part-type="species" reg="sundara">sundara</tp:taxon-name-part></tp:taxon-name></italic> (<abbrev xmlns:xlink="http://www.w3.org/1999/xlink" xlink:title="Kunming Institute of Botany Culture Collection Center" id="ABBRID0EVUAK" xlink:type="simple">KUNCC</abbrev> 22-12431) <bold>A</bold> fungal structure on the substratum <bold>B, C</bold> mycelium, conidiophore and conidia <bold>D–F</bold> conidiophore, conidiogenous cells with conidia <bold>G–I</bold> short conidia <bold>J–L</bold> long conidia <bold>M</bold> germinating conidium <bold>N, O</bold> colonies on <abbrev xmlns:xlink="http://www.w3.org/1999/xlink" xlink:title="potato dextrose agar" id="ABBRID0EHVAK" xlink:type="simple">PDA</abbrev> from surface and reverse. Scale bars: 40 μm (<bold>B, G</bold>), 15 μm (<bold>C</bold>), 20 μm (<bold>D-F, H, I, M</bold>), 50 μm (<bold>J–L</bold>).</p></caption><graphic xmlns:xlink="http://www.w3.org/1999/xlink" xlink:href="mycokeys-99-001-g006.jpg" position="float" orientation="portrait" xlink:type="simple" id="oo_889162.jpg"><uri content-type="original_file" xlink:type="simple">https://binary.pensoft.net/fig/889162</uri></graphic></fig></tp:treatment-sec><tp:treatment-sec sec-type="description" id="SECID0EYVAK"><title>Culture characteristics.</title><p>Conidia germinating on <abbrev xmlns:xlink="http://www.w3.org/1999/xlink" xlink:title="potato dextrose agar" id="ABBRID0E5VAK" xlink:type="simple">PDA</abbrev> within 12 h, and germ tubes produced at the side. Mycelium superficial, branched, septate, hyaline, smooth. After two weeks of incubation at room temperature, colony appears distinctly rounded; there is a spherical protrusion in the center with a circle of brown stripes around it. Hyphae flocculent, velvety.</p></tp:treatment-sec><tp:treatment-sec sec-type="material" id="SECID0ECWAK"><title>Material examined.</title><p>China, Yunnan Province, Wenshan, Bamei Town (<named-content xmlns:xlink="http://www.w3.org/1999/xlink" content-type="dwc:verbatimCoordinates" xlink:type="simple"><named-content content-type="geo-json" specific-use="{&#34;type&#34;:&#34;Point&#34;,&#34;coordinates&#34;:[105.073431,24.543469]}" id="NCID0ELWAK" xlink:type="simple">24°31′96.49″N, 105°03′84.35″E</named-content></named-content>), on submerged decaying wood, 7 February 2022, Wen-Peng Wang, S3256 (<abbrev xmlns:xlink="http://www.w3.org/1999/xlink" xlink:title="Herbarium of Cryptogams Kunming Institute of Botany, Academia Sinica" id="ABBRID0EQWAK" xlink:type="simple">KUN-HKAS</abbrev> 124617), living culture, <abbrev xmlns:xlink="http://www.w3.org/1999/xlink" xlink:title="Kunming Institute of Botany Culture Collection Center" id="ABBRID0EUWAK" xlink:type="simple">KUNCC</abbrev> 22–12430 = <named-content xmlns:xlink="http://www.w3.org/1999/xlink" content-type="dwc:institutional_code" xlink:title="China General Microbiological Culture Collection Center" xlink:href="http://grbio.org/institution/china-general-microbiological-culture-collection-center-chinese-academy-sciences" xlink:type="simple">CGMCC</named-content> 3.23735; submerged decaying wood, 7 February 2022, Wen-Peng Wang, S3269 (<abbrev xmlns:xlink="http://www.w3.org/1999/xlink" xlink:title="Herbarium of Cryptogams Kunming Institute of Botany, Academia Sinica" id="ABBRID0E3WAK" xlink:type="simple">KUN-HKAS</abbrev> 124618), living culture, <abbrev xmlns:xlink="http://www.w3.org/1999/xlink" xlink:title="Kunming Institute of Botany Culture Collection Center" id="ABBRID0EAXAK" xlink:type="simple">KUNCC</abbrev> 22–12431.</p></tp:treatment-sec><tp:treatment-sec sec-type="notes" id="SECID0EEXAK"><title>Notes.</title><p><italic><tp:taxon-name><tp:taxon-name-part taxon-name-part-type="genus" reg="Torula">Torula</tp:taxon-name-part><tp:taxon-name-part taxon-name-part-type="species" reg="sundara">sundara</tp:taxon-name-part></tp:taxon-name></italic> collected from terrestrial habitats on bamboo culms in Chiang Mai Province, Thailand was introduced by <xref ref-type="bibr" rid="B23">Jayawardena et al. (2022)</xref>. In this study, phylogenetic analyses showed that our two new strains clustered with the strain of <italic><tp:taxon-name><tp:taxon-name-part taxon-name-part-type="genus" reg="Torula">T.</tp:taxon-name-part><tp:taxon-name-part taxon-name-part-type="species" reg="sundara">sundara</tp:taxon-name-part></tp:taxon-name></italic> (MFLUCC 21–0067) with 94% <abbrev xmlns:xlink="http://www.w3.org/1999/xlink" xlink:title="Maximum likelihood" id="ABBRID0EEYAK" xlink:type="simple">ML</abbrev>/0.99 <abbrev xmlns:xlink="http://www.w3.org/1999/xlink" xlink:title="posterior probabilities" id="ABBRID0EIYAK" xlink:type="simple">PP</abbrev> support (Fig. <xref ref-type="fig" rid="F1">1</xref>). The most obvious feature of <italic><tp:taxon-name><tp:taxon-name-part taxon-name-part-type="genus" reg="Torula">T.</tp:taxon-name-part><tp:taxon-name-part taxon-name-part-type="species" reg="sundara">sundara</tp:taxon-name-part></tp:taxon-name></italic> is that there are two types of conidia, and long conidia are more than 100 μm long (<xref ref-type="bibr" rid="B23">Jayawardena et al. 2022</xref>), and our collections fit well with the description of <italic><tp:taxon-name><tp:taxon-name-part taxon-name-part-type="genus" reg="Torula">T.</tp:taxon-name-part><tp:taxon-name-part taxon-name-part-type="species" reg="sundara">sundara</tp:taxon-name-part></tp:taxon-name></italic> (MFLUCC 21–0067). Therefore, we identify our isolate as <italic><tp:taxon-name><tp:taxon-name-part taxon-name-part-type="genus" reg="Torula">T.</tp:taxon-name-part><tp:taxon-name-part taxon-name-part-type="species" reg="sundara">sundara</tp:taxon-name-part></tp:taxon-name></italic>, which was collected from a freshwater habitat for the first time.</p></tp:treatment-sec><tp:treatment-sec><!--Section generated to contain objects referenced in tp:taxon-treatment.--><fig id="F1" position="float" orientation="portrait"><object-id xmlns:xlink="http://www.w3.org/1999/xlink" content-type="doi" xlink:type="simple">10.3897/mycokeys.99.106699.figure1</object-id><object-id xmlns:xlink="http://www.w3.org/1999/xlink" content-type="arpha" xlink:type="simple">FCC65334-0E4B-5CE7-B62B-03B4F033C4DF</object-id><label>Figure 1.</label><caption><p>The maximum likelihood (<abbrev xmlns:xlink="http://www.w3.org/1999/xlink" xlink:title="Maximum likelihood" id="ABBRID0EXCDI" xlink:type="simple">ML</abbrev>) tree based on combined LSU, ITS, SSU, <italic>tef1-α</italic>, and <italic>rpb2</italic> sequence data. Bootstrap support values with an <abbrev xmlns:xlink="http://www.w3.org/1999/xlink" xlink:title="Maximum likelihood" id="ABBRID0E6CDI" xlink:type="simple">ML</abbrev> greater than 75% and Bayesian posterior probabilities (<abbrev xmlns:xlink="http://www.w3.org/1999/xlink" xlink:title="posterior probabilities" id="ABBRID0EDDDI" xlink:type="simple">PP</abbrev>) greater than 0.95 are given above the nodes, shown as “<abbrev xmlns:xlink="http://www.w3.org/1999/xlink" xlink:title="Maximum likelihood" id="ABBRID0EHDDI" xlink:type="simple">ML</abbrev>/<abbrev xmlns:xlink="http://www.w3.org/1999/xlink" xlink:title="posterior probabilities" id="ABBRID0ELDDI" xlink:type="simple">PP</abbrev>”. The tree is rooted with <italic><tp:taxon-name><tp:taxon-name-part taxon-name-part-type="genus" reg="Occultibambusa">Occultibambusa</tp:taxon-name-part><tp:taxon-name-part taxon-name-part-type="species" reg="bambusae">bambusae</tp:taxon-name-part></tp:taxon-name></italic> (MFLUCC 13–0855) and <italic><tp:taxon-name><tp:taxon-name-part taxon-name-part-type="genus" reg="Neooccultibusa">Neooccultibusa</tp:taxon-name-part><tp:taxon-name-part taxon-name-part-type="species" reg="thailandensis">thailandensis</tp:taxon-name-part></tp:taxon-name></italic> (MFLUCC 16–0274). New species and collections are indicated in red; while the type strains are in bold black.</p></caption><graphic xmlns:xlink="http://www.w3.org/1999/xlink" xlink:href="mycokeys-99-001-g001.jpg" position="float" orientation="portrait" xlink:type="simple" id="oo_889157.jpg"><uri content-type="original_file" xlink:type="simple">https://binary.pensoft.net/fig/889157</uri></graphic></fig></tp:treatment-sec><ref-list><ref id="B23"><mixed-citation xmlns:xlink="http://www.w3.org/1999/xlink" xlink:type="simple"><person-group><name name-style="western"><surname>Jayawardena</surname><given-names>RS</given-names></name><name name-style="western"><surname>Hyde</surname><given-names>KD</given-names></name><name name-style="western"><surname>Wang</surname><given-names>S</given-names></name><name name-style="western"><surname>Sun</surname><given-names>YR</given-names></name><name name-style="western"><surname>Suwannarach</surname><given-names>N</given-names></name><name name-style="western"><surname>Sysouphanthong</surname><given-names>P</given-names></name><name name-style="western"><surname>Abdel-Wahab</surname><given-names>MA</given-names></name><name name-style="western"><surname>Abdel-Aziz</surname><given-names>FA</given-names></name><name name-style="western"><surname>Abeywickrama</surname><given-names>PD</given-names></name><name name-style="western"><surname>Abreu</surname><given-names>VP</given-names></name><name name-style="western"><surname>Armand</surname><given-names>A</given-names></name><name name-style="western"><surname>Aptroot</surname><given-names>A</given-names></name><name name-style="western"><surname>Bao</surname><given-names>DF</given-names></name><name name-style="western"><surname>Begerow</surname><given-names>D</given-names></name><name name-style="western"><surname>Bellanger</surname><given-names>JM</given-names></name><name name-style="western"><surname>Bezerra</surname><given-names>JDP</given-names></name><name name-style="western"><surname>Bundhun</surname><given-names>D</given-names></name><name name-style="western"><surname>Calabon</surname><given-names>MS</given-names></name><name name-style="western"><surname>Cao</surname><given-names>T</given-names></name><name name-style="western"><surname>Cantillo</surname><given-names>T</given-names></name><name name-style="western"><surname>Carvalho</surname><given-names>JLVR</given-names></name><name name-style="western"><surname>Chaiwan</surname><given-names>N</given-names></name><name name-style="western"><surname>Chen</surname><given-names>CC</given-names></name><name name-style="western"><surname>Courtecuisse</surname><given-names>R</given-names></name><name name-style="western"><surname>Cui</surname><given-names>BK</given-names></name><name name-style="western"><surname>Damm</surname><given-names>U</given-names></name><name name-style="western"><surname>Denchev</surname><given-names>CM</given-names></name><name name-style="western"><surname>Denchev</surname><given-names>TT</given-names></name><name name-style="western"><surname>Deng</surname><given-names>CY</given-names></name><name name-style="western"><surname>Devadatha</surname><given-names>B</given-names></name><name name-style="western"><surname>Silva</surname><given-names>NI</given-names></name><name name-style="western"><surname>Santos</surname><given-names>LA</given-names></name><name name-style="western"><surname>Dubey</surname><given-names>NK</given-names></name><name name-style="western"><surname>Dumez</surname><given-names>S</given-names></name><name name-style="western"><surname>Ferdinandez</surname><given-names>HS</given-names></name><name name-style="western"><surname>Firmino</surname><given-names>AL</given-names></name><name name-style="western"><surname>Gaforov</surname><given-names>Y</given-names></name><name name-style="western"><surname>Gajanayake</surname><given-names>AJ</given-names></name><name name-style="western"><surname>Gomdola</surname><given-names>D</given-names></name><name name-style="western"><surname>Gunaseelan</surname><given-names>S</given-names></name><name name-style="western"><surname>He</surname><given-names>SC</given-names></name><name name-style="western"><surname>Htet</surname><given-names>ZH</given-names></name><name name-style="western"><surname>Kaliyaperumal</surname><given-names>M</given-names></name><name name-style="western"><surname>Kemler</surname><given-names>M</given-names></name><name name-style="western"><surname>Kezo</surname><given-names>K</given-names></name><name name-style="western"><surname>Kularathnage</surname><given-names>ND</given-names></name><name name-style="western"><surname>Leonardi</surname><given-names>M</given-names></name><name name-style="western"><surname>Li</surname><given-names>JP</given-names></name><name name-style="western"><surname>Liao</surname><given-names>CF</given-names></name><name name-style="western"><surname>Liu</surname><given-names>S</given-names></name><name name-style="western"><surname>Loizides</surname><given-names>M</given-names></name><name name-style="western"><surname>Luangharn</surname><given-names>T</given-names></name><name name-style="western"><surname>Ma</surname><given-names>J</given-names></name><name name-style="western"><surname>Madrid</surname><given-names>H</given-names></name><name name-style="western"><surname>Mahadevakumar</surname><given-names>S</given-names></name><name name-style="western"><surname>Maharachchikumbura</surname><given-names>SSN</given-names></name><name name-style="western"><surname>Manamgoda</surname><given-names>DS</given-names></name><name name-style="western"><surname>Martín</surname><given-names>MP</given-names></name><name name-style="western"><surname>Mekala</surname><given-names>N</given-names></name><name name-style="western"><surname>Moreau</surname><given-names>PA</given-names></name><name name-style="western"><surname>Mu</surname><given-names>YH</given-names></name><name name-style="western"><surname>Pahoua</surname><given-names>P</given-names></name><name name-style="western"><surname>Pem</surname><given-names>D</given-names></name><name name-style="western"><surname>Pereira</surname><given-names>OL</given-names></name><name name-style="western"><surname>Phonrob</surname><given-names>W</given-names></name><name name-style="western"><surname>Phukhamsakda</surname><given-names>C</given-names></name><name name-style="western"><surname>Raza</surname><given-names>M</given-names></name><name name-style="western"><surname>Ren</surname><given-names>GC</given-names></name><name name-style="western"><surname>Rinaldi</surname><given-names>AC</given-names></name><name name-style="western"><surname>Rossi</surname><given-names>W</given-names></name><name name-style="western"><surname>Samarakoon</surname><given-names>BC</given-names></name><name name-style="western"><surname>Samarakoon</surname><given-names>MC</given-names></name><name name-style="western"><surname>Sarma</surname><given-names>VV</given-names></name><name name-style="western"><surname>Senanayake</surname><given-names>IC</given-names></name><name name-style="western"><surname>Singh</surname><given-names>A</given-names></name><name name-style="western"><surname>Souza</surname><given-names>MF</given-names></name><name name-style="western"><surname>Souza-Motta</surname><given-names>CM</given-names></name><name name-style="western"><surname>Spielmann</surname><given-names>AA</given-names></name><name name-style="western"><surname>Su</surname><given-names>WX</given-names></name><name name-style="western"><surname>Tang</surname><given-names>X</given-names></name><name name-style="western"><surname>Tian</surname><given-names>XG</given-names></name><name name-style="western"><surname>Thambugala</surname><given-names>KM</given-names></name><name name-style="western"><surname>Thongklang</surname><given-names>N</given-names></name><name name-style="western"><surname>Tennakoon</surname><given-names>DS</given-names></name><name name-style="western"><surname>Wannathes</surname><given-names>N</given-names></name><name name-style="western"><surname>Wei</surname><given-names>DP</given-names></name><name name-style="western"><surname>Welti</surname><given-names>S</given-names></name><name name-style="western"><surname>Wijesinghe</surname><given-names>SN</given-names></name><name name-style="western"><surname>Yang</surname><given-names>HD</given-names></name><name name-style="western"><surname>Yang</surname><given-names>YH</given-names></name><name name-style="western"><surname>Yuan</surname><given-names>HS</given-names></name><name name-style="western"><surname>Zhang</surname><given-names>H</given-names></name><name name-style="western"><surname>Zhang</surname><given-names>JY</given-names></name><name name-style="western"><surname>Balasuriya</surname><given-names>A</given-names></name><name name-style="western"><surname>Bhunjun</surname><given-names>CS</given-names></name><name name-style="western"><surname>Bulgakov</surname><given-names>CS</given-names></name><name name-style="western"><surname>Cai</surname><given-names>L</given-names></name><name name-style="western"><surname>Camporesi</surname><given-names>E</given-names></name><name name-style="western"><surname>Chomnunti</surname><given-names>P</given-names></name><name name-style="western"><surname>Deepika</surname><given-names>YS</given-names></name><name name-style="western"><surname>Doilom</surname><given-names>M</given-names></name><name name-style="western"><surname>Duan</surname><given-names>WJ</given-names></name><name name-style="western"><surname>Han</surname><given-names>SL</given-names></name><name name-style="western"><surname>Huanraluek</surname><given-names>N</given-names></name><name name-style="western"><surname>Jones</surname><given-names>EBG</given-names></name><name name-style="western"><surname>Lakshmidevi</surname><given-names>N</given-names></name><name name-style="western"><surname>Li</surname><given-names>Y</given-names></name><name name-style="western"><surname>Lumyong</surname><given-names>S</given-names></name><name name-style="western"><surname>Luo</surname><given-names>ZL</given-names></name><name name-style="western"><surname>Khuna</surname><given-names>S</given-names></name><name name-style="western"><surname>Kumla</surname><given-names>J</given-names></name><name name-style="western"><surname>Manawasinghe</surname><given-names>IS</given-names></name><name name-style="western"><surname>Mapook</surname><given-names>A</given-names></name><name name-style="western"><surname>Punyaboon</surname><given-names>W</given-names></name><name name-style="western"><surname>Tibpromma</surname><given-names>S</given-names></name><name name-style="western"><surname>Lu</surname><given-names>YZ</given-names></name><name name-style="western"><surname>Yan</surname><given-names>JY</given-names></name><name name-style="western"><surname>Wang</surname><given-names>Y</given-names></name></person-group> (<year>2022</year>) <article-title>Fungal diversity notes 1512–1610: Taxonomic and phylogenetic contributions on genera and species of fungal taxa.</article-title><source>Fungal Diversity</source><volume>117</volume>(<issue>1</issue>): <fpage>1</fpage>–<lpage>272</lpage>. <ext-link xlink:href="10.1007/s13225-022-00513-0" ext-link-type="doi" xlink:type="simple">https://doi.org/10.1007/s13225-022-00513-0</ext-link></mixed-citation></ref></ref-list></tp:taxon-treatment>
